# Supplementary material for: Impact of UV Aging on the Toxicity and Bioavailability of Inductively Coupled Plasma Mass Spectrometry (ICP-MS)-Traceable Core–Shell Polystyrene Nanoplastics in an In Vitro Triculture Small Intestinal Epithelium Model
Source: Toxics. 2025 Oct 30;13(11):939. doi: 10.3390/toxics13110939 (PMC12656232; doi:10.3390/toxics13110939)
Supplement: Supplementary file 1 [file toxics-13-00939-s001.zip]

Archive with 1 entries (1 files):
- toxics-3920437-supplementary.pdf
